# Supplementary material for: The role of the home environment in neurocognitive development of children living in extreme poverty and with frequent illnesses: a cross-sectional study
Source: Wellcome Open Res. 2018 Dec 3;3:152. [Version 1] doi: 10.12688/wellcomeopenres.14702.1 (PMC6338129; doi:10.12688/wellcomeopenres.14702.1)
Supplement: Supplementary file 1 [file wellcomeopenres-3-16011-s0000.tgz]

Archive with 1 entries (1 files):
- 650e217d-8d81-4768-ae73-622d48e687ef_Supplementary_File_1.docx
